# Supplementary material for: Chromosome-Scale Genome and Comparative Transcriptomic Analysis Reveal Transcriptional Regulators of β-Carotene Biosynthesis in Mango
Source: Front Plant Sci. 2021 Oct 12;12:749108. doi: 10.3389/fpls.2021.749108 (PMC8545804; doi:10.3389/fpls.2021.749108)
Supplement: Supplementary file 1 [file Data_Sheet_1.ZIP]

Archive with 3 entries (2 files):
- Supplementary file/Supplementary file 1-TableS1-S13.docx
- Supplementary file/Supplementary file 2-FigureS1-S3.docx
- Supplementary file/
